# Supplementary material for: Progressive Behavioral Impairment and Region-Specific Monoaminergic Alterations in a Rat Model of Delayed Neuropsychiatric Sequelae After Acute Carbon Monoxide Poisoning
Source: Brain Sci. 2026 Jun 18;16(6):647. doi: 10.3390/brainsci16060647 (PMC13297533; doi:10.3390/brainsci16060647)
Supplement: Supplementary file 1 [file brainsci-16-00647-s001.zip]

Archive with 1 entries (1 files):
- brainsci-4339528-supplementary.pdf
